# Supplementary material for: Human Preferences for Dogs and Cats in China: The Current Situation and Influencing Factors of Watching Online Videos and Pet Ownership
Source: Animals (Basel). 2024 Nov 29;14(23):3458. doi: 10.3390/ani14233458 (PMC11640227; doi:10.3390/ani14233458)
Supplement: Supplementary file 1 [file animals-14-03458-s001.zip]

Archive with 1 entries (1 files):
- animals-3261832-supplementary.pdf
